# Supplementary material for: A Provincial Survey on the Perioperative Rehabilitation Needs and Experiences of Women Diagnosed with Breast Cancer
Source: Healthcare (Basel). 2025 Dec 10;13(24):3239. doi: 10.3390/healthcare13243239 (PMC12733279; doi:10.3390/healthcare13243239)
Supplement: Supplementary file 1 [file healthcare-13-03239-s001.zip]

Archive with 3 entries (3 files):
- SupplementaryFile S1.pdf
- SupplementaryFile S3.pdf
- SupplementaryFile S2.pdf
